# Supplementary material for: Genetics of Behçet's Disease: Functional Genetic Analysis and Estimating Disease Heritability
Source: Front Med (Lausanne). 2021 Feb 12;8:625710. doi: 10.3389/fmed.2021.625710 (PMC7907152; doi:10.3389/fmed.2021.625710)
Supplement: Supplementary file 1 [file Table_1.XLSX]

## Sheet: Supplementary Table1
Supplementary Table1. Histone enrichment analysis of the Behcet's disease-associated loci reported at a GWAS-level of significance (p value < 5 X 10-8) across 127 epigenomes from the Encyclopedia of DNA Elements and the Roadmap Epigenomics Consortium projects. Significant values are highlighted in bold.
Tissue	Cell_ID	Description cell/tissue	H3K4me1	H3K4me2	H3K4me3	H3K9ac	H3K27ac	H3K27me3	H3K9me3
Blood	E029	Primary monocytes from peripheral blood	0.0139	NA	0.00218	NA	0.000565	0.999	0.999
Blood	E030	Primary neutrophils from peripheral blood	0.0103	NA	0.122	NA	NA	0.999	0.999
Blood	E031	Primary B cells from cord blood	0.0335	NA	0.999	NA	NA	0.999	0.395
Blood	E032	Primary B cells from peripheral blood	0.211	NA	0.395	NA	0.307	0.999	0.999
Blood	E033	Primary T cells from cord blood	0.999	NA	0.999	NA	NA	0.999	0.999
Blood	E034	Primary T cells from peripheral blood	0.363	NA	0.548	NA	0.000556	0.999	0.999
Blood	E035	Primary hematopoietic stem cells	0.13	NA	0.999	NA	NA	0.999	0.999
Blood	E036	Primary hematopoietic stem cells short term culture	0.0472	NA	0.0127	NA	NA	0.999	0.999
Blood	E037	Primary T helper memory cells from peripheral blood 2	0.342	NA	0.999	NA	0.843	0.999	0.999
Blood	E038	Primary T helper naive cells from peripheral blood	0.746	NA	0.0196	0.999	0.321	0.999	0.999
Blood	E039	Primary T helper naive cells from peripheral blood	0.999	NA	0.319	NA	0.999	0.999	0.999
Blood	E040	Primary T helper memory cells from peripheral blood 1	0.999	NA	0.999	NA	0.523	0.999	0.999
Blood	E041	Primary T helper cells PMA-I stimulated	0.523	NA	0.448	NA	0.604	0.999	0.999
Blood	E042	Primary T helper 17 cells PMA-I stimulated	0.757	NA	0.321	NA	0.49	0.999	0.999
Blood	E043	Primary T helper cells from peripheral blood	0.4	NA	0.999	NA	0.999	0.999	0.999
Blood	E044	Primary T regulatory cells from peripheral blood	0.999	NA	0.999	NA	0.204	0.999	0.999
Blood	E045	Primary T cells effector/memory enriched from peripheral blood	0.999	NA	0.277	NA	0.999	0.899	0.999
Blood	E046	Primary Natural Killer cells from peripheral blood	0.0335	NA	0.0139	NA	3.71e-06	0.999	0.999
Blood	E047	Primary T CD8+ naive cells from peripheral blood	0.363	NA	0.811	4.91e-05	0.999	0.999	0.999
Blood	E048	Primary T CD8+ memory cells from peripheral blood	0.773	NA	0.0234	NA	0.492	0.999	0.999
Blood	E050	Primary hematopoietic stem cells G-CSF-mobilized Female	0.431	NA	0.204	NA	0.999	0.999	0.999
Blood	E051	Primary hematopoietic stem cells G-CSF-mobilized Male	0.206	NA	0.0397	NA	NA	0.999	0.999
Blood	E062	Primary mononuclear cells from peripheral blood	0.634	NA	0.0361	0.0521	0.757	0.965	0.999
Blood	E115	Dnd41 TCell Leukemia Cell Line	0.307	0.307	0.999	0.999	0.00338	0.999	0.999
Blood	E116	GM12878 Lymphoblastoid Cells	0.0688	0.0247	0.296	9.87e-05	0.00672	0.999	0.999
Blood	E124	Monocytes-CD14+ RO01746 Primary Cells	0.0507	0.00765	0.0155	0.0748	0.0367	0.999	0.902
Brain	E053	Cortex derived primary cultured neurospheres	0.785	NA	0.999	NA	NA	0.999	0.999
Brain	E054	Ganglion Eminence derived primary cultured neurospheres	0.581	NA	0.999	NA	NA	0.999	0.999
Brain	E067	Brain Angular Gyrus	0.999	NA	0.999	0.999	0.999	0.999	0.999
Brain	E068	Brain Anterior Caudate	0.898	NA	0.999	0.843	0.999	0.999	0.999
Brain	E069	Brain Cingulate Gyrus	1	NA	0.999	0.999	0.999	0.918	0.999
Brain	E070	Brain Germinal Matrix	0.999	NA	0.999	NA	NA	0.999	0.999
Brain	E071	Brain Hippocampus Middle	0.999	NA	0.179	NA	0.502	0.999	0.999
Brain	E072	Brain Inferior Temporal Lobe	0.999	NA	0.999	0.999	0.999	0.999	0.999
Brain	E073	Brain_Dorsolateral_Prefrontal_Cortex	0.999	NA	0.999	0.999	0.307	0.999	0.999
Brain	E074	Brain Substantia Nigra	0.277	NA	0.999	0.999	0.024	0.999	0.999
Brain	E081	Fetal Brain Male	0.999	NA	0.999	NA	NA	0.999	0.999
Brain	E082	Fetal Brain Female	0.999	NA	0.999	NA	NA	0.999	0.999
Brain	E125	NH-A Astrocytes Primary Cells	0.999	0.999	0.999	0.999	0.999	0.13	0.999
Diggestive	E075	Colonic Mucosa	0.4	NA	0.0602	0.757	0.109	0.999	0.999
Diggestive	E077	Duodenum Mucosa	0.0727	NA	0.0191	0.179	NA	0.991	0.999
Diggestive	E079	Esophagus	0.385	NA	0.999	NA	0.999	0.999	0.999
Diggestive	E084	Fetal Intestine Large	0.13	NA	0.999	NA	0.757	0.999	0.999
Diggestive	E085	Fetal Intestine Small	0.0472	NA	0.999	NA	0.21	0.999	0.999
Diggestive	E092	Fetal Stomach	0.757	NA	0.999	NA	0.999	0.4	0.999
Diggestive	E094	Gastric	0.898	NA	0.999	NA	0.999	0.999	0.999
Diggestive	E101	Rectal Mucosa Donor 29	0.122	NA	0.015	0.0246	0.0165	0.999	0.999
Diggestive	E102	Rectal Mucosa Donor 31	0.125	NA	0.435	0.0234	0.0521	0.999	0.999
Diggestive	E106	Sigmoid Colon	0.00281	NA	0.999	NA	0.0127	0.999	0.999
Diggestive	E109	Small Intestine	0.452	NA	0.999	NA	0.0954	0.999	0.999
Diggestive	E110	Stomach Mucosa	0.0978	NA	0.999	0.4	NA	0.966	0.999
Epithelial	E027	Breast Myoepithelial Primary Cells	0.999	NA	0.999	0.999	NA	0.999	0.999
Epithelial	E028	Breast variant Human Mammary Epithelial Cells (vHMEC)	0.319	NA	0.999	NA	NA	0.999	0.999
Epithelial	E055	Foreskin Fibroblast Primary Cells skin01	0.999	NA	0.785	NA	0.999	0.122	0.999
Epithelial	E056	Foreskin Fibroblast Primary Cells skin02	0.999	NA	0.999	NA	0.999	0.239	0.552
Epithelial	E057	Foreskin Keratinocyte Primary Cells skin02	0.231	NA	0.999	NA	NA	0.934	0.999
Epithelial	E058	Foreskin Keratinocyte Primary Cells skin03	0.999	NA	0.999	NA	0.999	0.999	0.999
Epithelial	E059	Foreskin Melanocyte Primary Cells skin01	0.999	NA	0.999	NA	0.999	0.999	0.999
Epithelial	E061	Foreskin Melanocyte Primary Cells skin03	0.999	NA	0.999	NA	0.999	0.999	0.999
Epithelial	E119	HMEC Mammary Epithelial Primary Cells	0.477	0.0978	0.999	0.363	0.435	0.999	0.999
Epithelial	E120	HSMM Skeletal Muscle Myoblasts Cells	0.999	0.999	0.582	0.678	0.999	0.0204	0.999
ES deriv	E004	H1 BMP4 Derived Mesendoderm Cultured Cells	0.999	0.999	0.999	0.999	0.999	0.999	0.999
ES deriv	E005	H1 BMP4 Derived Trophoblast Cultured Cells	0.0247	0.999	0.999	0.854	0.999	0.999	0.999
ES deriv	E006	H1 Derived Mesenchymal Stem Cells	0.492	0.502	0.999	0.999	0.999	0.0838	0.999
ES deriv	E007	H1 Derived Neuronal Progenitor Cultured Cells	0.697	0.999	0.999	0.999	0.999	0.999	0.999
ES deriv	E008	H9 Cells	0.999	0.999	0.999	0.999	0.999	0.999	0.999
ES deriv	E009	H9 Derived Neuronal Progenitor Cultured Cells	0.999	NA	0.999	NA	NA	0.13	0.999
ES deriv	E010	H9 Derived Neuron Cultured Cells	0.999	NA	0.999	NA	NA	0.431	0.999
ES deriv	E011	hESC Derived CD184+ Endoderm Cultured Cells	0.999	NA	0.999	0.999	0.0196	0.999	0.999
ES deriv	E012	hESC Derived CD56+ Ectoderm Cultured Cells	0.884	NA	0.999	NA	0.866	0.999	0.999
ES deriv	E013	hESC Derived CD56+ Mesoderm Cultured Cells	0.999	NA	0.999	NA	0.862	0.999	0.999
ESC	E001	ES-I3 Cells	0.884	NA	0.999	0.999	NA	0.902	0.999
ESC	E002	ES-WA7 Cells	0.999	NA	0.999	0.999	NA	0.999	0.354
ESC	E003	H1 Cells	0.999	0.999	0.999	0.999	0.999	0.999	0.999
ESC	E014	HUES48 Cells	0.999	NA	0.999	0.999	0.898	0.999	0.999
ESC	E015	HUES6 Cells	0.768	NA	0.999	0.999	0.999	0.999	0.999
ESC	E016	HUES64 Cells	0.999	NA	0.999	0.999	0.999	0.999	0.999
ESC	E024	ES-UCSF4 Cells	0.999	NA	0.999	NA	NA	0.999	0.999
Heart	E065	Aorta	0.999	NA	0.999	NA	0.999	0.774	0.999
Heart	E083	Fetal Heart	0.999	NA	0.999	0.999	NA	0.999	0.999
Heart	E095	Left Ventricle	0.898	NA	0.999	NA	0.999	0.999	0.999
Heart	E104	Right Atrium	0.999	NA	0.999	NA	0.582	0.999	0.999
Heart	E105	Right Ventricle	0.864	NA	0.999	NA	0.753	0.999	0.999
iPSC	E018	iPS-15b Cells	0.999	NA	0.999	0.999	NA	0.999	0.999
iPSC	E019	iPS-18 Cells	0.999	NA	0.999	0.999	0.999	0.999	0.999
iPSC	E020	iPS-20b Cells	0.999	NA	0.999	0.999	0.999	0.999	0.999
iPSC	E021	iPS DF 6.9 Cells	0.999	NA	0.999	NA	0.999	0.999	0.999
iPSC	E022	iPS DF 19.11 Cells	0.999	NA	0.999	NA	0.999	0.999	0.999
Mesench	E023	Mesenchymal Stem Cell Derived Adipocyte Cultured Cells	0.999	NA	0.999	0.999	NA	0.999	0.999
Mesench	E025	Adipose Derived Mesenchymal Stem Cell Cultured Cells	0.91	NA	0.999	0.999	NA	0.999	0.999
Mesench	E026	Bone Marrow Derived Cultured Mesenchymal Stem Cells	0.999	NA	0.999	0.999	0.999	0.241	0.999
Mesench	E049	Mesenchymal Stem Cell Derived Chondrocyte Cultured Cells	0.636	NA	0.999	0.999	0.999	0.402	0.999
Muscle	E052	Muscle Satellite Cultured Cells	0.929	0.999	0.999	0.999	NA	0.539	0.999
Muscle	E089	Fetal Muscle Trunk	0.999	NA	0.999	NA	0.999	0.307	0.999
Muscle	E090	Fetal Muscle Leg	0.582	NA	0.999	NA	0.277	0.385	0.999
Muscle	E100	Psoas Muscle	0.999	NA	0.999	NA	0.999	0.902	0.999
Muscle	E107	Skeletal Muscle Male	0.999	NA	0.999	0.999	NA	0.999	0.999
Muscle	E108	Skeletal Muscle Female	0.999	NA	0.999	0.983	0.999	0.999	0.999
Muscle	E121	HSMM cell derived Skeletal Muscle Myotubes Cells	0.999	0.977	0.999	0.999	0.999	0.389	0.999
Other	E017	IMR90 fetal lung fibroblasts Cell Line	0.999	0.999	0.999	0.539	0.785	0.539	0.642
Other	E063	Adipose Nuclei	0.108	NA	0.126	0.999	0.254	0.999	0.999
Other	E066	Liver	0.468	NA	0.999	0.902	0.49	0.999	0.999
Other	E076	Colon Smooth Muscle	0.435	NA	0.999	0.999	0.228	0.999	0.999
Other	E078	Duodenum Smooth Muscle	0.999	NA	0.228	NA	0.0367	0.862	0.999
Other	E080	Fetal Adrenal Gland	0.13	NA	0.999	NA	0.598	0.843	0.999
Other	E086	Fetal Kidney	0.999	NA	0.999	0.999	NA	0.999	0.999
Other	E087	Pancreatic Islets	0.999	NA	0.999	0.999	0.999	0.539	0.999
Other	E088	Fetal Lung	0.123	NA	0.999	0.999	NA	0.999	0.999
Other	E091	Placenta	0.015	NA	0.999	NA	0.0472	0.999	0.999
Other	E093	Fetal Thymus	0.133	NA	0.999	NA	0.0216	0.999	0.999
Other	E096	Lung	0.208	NA	0.999	NA	0.999	0.999	0.999
Other	E097	Ovary	0.747	NA	0.999	NA	0.999	0.999	0.999
Other	E098	Pancreas	0.502	NA	0.999	NA	0.999	0.999	0.999
Other	E099	Placenta Amnion	0.502	NA	0.999	NA	0.722	0.854	0.999
Other	E103	Rectal Smooth Muscle	0.999	NA	0.11	0.00765	0.884	0.864	0.999
Other	E111	Stomach Smooth Muscle	0.999	NA	0.999	0.999	0.999	0.999	0.999
Other	E112	Thymus	0.999	NA	0.999	NA	0.389	0.999	0.999
Other	E113	Spleen	0.122	NA	0.999	NA	0.0731	0.999	0.999
Other	E114	A549 EtOH 0.02pct Lung Carcinoma Cell Line	0.999	0.999	1	0.999	0.999	0.999	0.999
Other	E117	HeLa-S3 Cervical Carcinoma Cell Line	0.999	0.523	0.1	0.126	0.594	0.923	0.999
Other	E118	HepG2 Hepatocellular Carcinoma Cell Line	0.999	0.999	0.854	0.966	0.999	0.489	0.999
Other	E122	HUVEC Umbilical Vein Endothelial Primary Cells	0.999	0.999	0.999	0.999	0.999	0.1	0.999
Other	E123	K562 Leukemia Cells	0.999	0.999	0.999	0.999	0.999	0.966	0.999
Other	E126	NHDF-Ad Adult Dermal Fibroblast Primary Cells	0.999	0.999	0.999	0.999	0.999	0.999	0.999
Other	E127	NHEK-Epidermal Keratinocyte Primary Cells	0.642	0.757	0.345	0.999	0.514	0.642	0.999
Other	E128	NHLF Lung Fibroblast Primary Cells	0.966	0.999	0.999	0.999	0.999	0.634	0.999
Other	E129	Osteoblast Primary Cells	0.999	0.999	0.999	NA	0.999	0.125	0.999

## Sheet: Supplementary Table2
Supplementary Table2. Functional annotations of the lead SNPs of the loci previously reported to be associated to Behcet's disease at a GWAS-level of significance (p value < 5 X 10-8). eQTLs and promoter capture Hi-C interactions are summarized.
Reported gene	rs ID	CHR	BP	Effect Allele	Published P value	Published OR	eQTL	Hi-C
IL12RB2,IL23R	rs924080	1	67760140	A	7e-09	1.28		C1orf141, IL23R, IL12RB2, SERBP1, SLC35D1, MIER1, WDR78, RPE65, DIRAS3, GNG12
IL10	rs1518111	1	206944645	A	4e-18	1.45	IL10	IL19,IL20,IL24,DYRK3,FAIM3,PIGR,FCAMR,YOD1,CD55,CR1,CR2,SRGAP2,IKBKE,C1orf147,RASSF5
IL1A,IL1B	rs3783550	2	113532885	G	1.29e-08	1.33	IL1A, IL1B, XIAPP3, IL36B, IL37, NT5DC4,IL36RN	IL1B,IL37,IL1F10,ACTR3,PSD4,CHCHD5,SLC20A1,TTL,POLR1B, PAX8,IL36G
TFCP2L1	rs17006292	2	122018763	A	5e-09	0.24		TFCP2L1, GLI2
STAT4	rs7574070	2	192010488	A	1e-09	1.27	STAT4, RP11-317J9.1	STAT1, NABP1,STAT4, MYO1B
CCR1,CCR3	rs7616215	3	46205686	T	4e-13	0.72	CCR1,CCR3,FYCO1,XCR1,CXCR6,RTP3,CCRL2,FLTP1,CCR2, RP11-24F11.2	CCR1, CCR3, CCR2, CCR5, CCR9, LFT, RTP3, LZTFL1, FYCO1
IL12A	rs17753641	3	159647674	G	8.1e-10	1.9	SCHIP1, IL12A,IQCJ-SCHIP1	IL12A-AS1, IL12A, C3orf80,RP11-432B6.3,IQCJ_SCHIP1, SCHIP1,
ERAP1	rs17482078	5	96118866	T	4.35e-08	3.08	ERAP1, CTD-2260A17.1, CAST	RIOK2,CTD-2215E18.1,LIX1,PCSK1,ELL2,C5orf27,RHOBTB3,GPR150,TTC37,LNPEP,ERAP1,ERAP2, CTD-2260A17.2, CAST,GLRX,SPATA9,RFESD,ARSK,RGMB
HLA-A	rs114854070	6	29718220	A	7.84e-14	1.95	GABBR1,HCG4, HCG4B,HCG4P3,HCG4P5,HCG4P7,HCG4P8, HCP5B,HLA-A,HLA-E,HLA-F,HLA-F-AS1,HLA-G,HLA-,HLA-J,HLA-K,HLA-T,HLA-U,HLA-V,HLA-W, IFITMA4P, MCCD1P2, MICD, MICE, PPP1R11, RNF39,RPL23AP1,TRIM26,TRIM31,TRIM40,ZDHHC20P1,ZFP57,ZNRD1	ZNRD1,PPP1R11,TRIM31,HLA-F,RNF39
HLA-C	rs12525170	6	31099761	A	3.01e-26	3.01	CCHR1,DDR1,HCG22,MIR6891,POU5F1,PSORS1C1,PSORS1C2, PSORS1C3,TCF19,VARS2
HLA-B, MICA	rs116799036	6	31349148	A	3.88e-50	3.88	CCHCR1,DDR1,LY6G5C,MICA,MIR6891,POU5F1,PSORS1C1,TCF19, VARS2,	DPCR1,GPANK1,CSK2B,C6orf15,POU5F1,DDX39B,MCCD1
IFNGR1	rs4896243	6	137514790	C	2.42e-09	1.25	IFNGR1	IFNGR1, OLIG3, TNFAIP3
RIPK2	rs2230801	8	90784979	C	4.89e-09	1.52	RIPK2	TMRM55A,OTUD6B,OSGIN2,NBN,DECR1
Intergenic LNCAROD/DKK1	rs1660760	10	54154620	T	2.75e-08	0.78
ADO, EGR2	rs224127	10	64461273	ls	6.62e-09	1.27	ADO, EGR2, RP11-436D10.3
Intergenic JRKL/CNTN5	rs2848479	11	98087599	A	3e-10	1.66
KLRC4	rs2617170	12	10560957	C	1.34e-10	0.78	KLRC3, RP11-277P12.20, KLRK1, KLRC2, KLRC1, KLRC4	KLRD1,EIF2S3L,STYK1,KLRC1,PRB2,GABARAPL1,KLRD1,KLRC4,KLRK1,PRR4,NKG2-E,KLRC2,TAS2R14,KLRC3,MAGOHB,YBX3,OLOR1,TMEM52B
LACC1	rs2121033	13	44475052	G	2.01e-11	0.76	LACC1, CCDC122,ENOX1,	TSC22D1,SERP2, CCDC122, LACC1, SMIM2
IRF8	rs7203487	16	86016694	C	1.85e-09	1.39		IRF8,EMC8,COX4I1,GINS2,FOXC2
IRF8	rs11117433	16	86019516	C	1.67e-08	0.63		IRF8,EMC8,COX4I1
FUT2	rs681343	19	49206462	T	4.78e-09	1.3	FUT2, RASIP1, NTN5, FAM83E, IZUMO1, MAMSTR, SECP1,SPHK2	TMEM143,SULT2B1,DBP,CA11,RAS1P1,IZUMO1,FUT1,FGF21,BCAT2,HSD17B14,PLEKHA4,PPP1R15A,TULP2,NUCB1,CARD8,NTN5,SULT2A1,LIG1,C19orf86,ZNF114,SYNGR4,GRIND2D,GRWD1, KCNJ14,CYTH2,FTL,GYS1,RUVBL2,CGB2,CGB1,CTB-60BI86,CGB7,CGB8,NTF4,SNRNP70,LIN7B, PPFIA3,C19orf73,TRPM4,SLCGAI6,CD37,CCDC1555,SLC17A7,PIHID1,ALDH16A1
Intergenic CEBPB/PTPN1	rs913678	20	48955424	C	1.1e-09	1.33	LINC01270,SMIM25	CEBPB,FAM65C,PTPN1

## Sheet: Supplementary Table3
Supplementary Table3. Detailed list showing the results from the GO term and KEGG enrichment analysis.
Cluster	Description	GO Term ID	P value	Corrected P value	Genes-list/total genes in GO term	Genes-list included in GO term
positive regulation of interferon-gamma production		GO:0032729	2.55984e-15	2.42262e-11	9/65	HLA-A,IRF8,IL1B,IL12A,IL12RB2,RIPK2,KLRK1,IL23R,CCR2
	positive regulation of interferon-gamma production	GO:0032729	2.55984e-15	2.42262e-11	9/65	HLA-A,IRF8,IL1B,IL12A,IL12RB2,RIPK2,KLRK1,IL23R,CCR2
	regulation of interferon-gamma production	GO:0032649	2.91742e-15	2.42262e-11	10/104	HLA-A,IRF8,IL1B,IL10,IL12A,IL12RB2,RIPK2,KLRK1,IL23R,CCR2
	interferon-gamma production	GO:0032609	8.21312e-15	4.54678e-11	10/115	HLA-A,IRF8,IL1B,IL10,IL12A,IL12RB2,RIPK2,KLRK1,IL23R,CCR2
	positive regulation of cytokine production	GO:0001819	5.13784e-14	2.13323e-10	14/463	CEBPB,HLA-A,HLA-F,IRF8,IFNGR1,IL1A,IL1B,IL10,IL12A,IL12RB2,RIPK2,KLRK1,IL23R,CCR2
	response to bacterium	GO:0009617	1.37595e-13	4.44679e-10	16/754	CEBPB,HLA-A,HLA-B,IRF8,IL1A,IL1B,IL10,IL12A,IL12RB2,PPP1R11,RIPK2,KLRK1,IL37,ERAP1,IL23R,MICA
	response to lipopolysaccharide	GO:0032496	1.46012e-11	1.08265e-08	11/334	CEBPB,IRF8,IL1A,IL1B,IL10,IL12A,IL12RB2,RIPK2,KLRK1,IL37,IL23R
	regulation of T cell proliferation	GO:0042129	1.56452e-11	1.08265e-08	9/167	CEBPB,HLA-A,IL1A,IL1B,IL10,IL12A,RIPK2,IL23R,CCR2
	response to molecule of bacterial origin	GO:0002237	2.89286e-11	1.77925e-08	11/356	CEBPB,IRF8,IL1A,IL1B,IL10,IL12A,IL12RB2,RIPK2,KLRK1,IL37,IL23R
	T cell proliferation	GO:0042098	6.57461e-11	3.3084e-08	9/196	CEBPB,HLA-A,IL1A,IL1B,IL10,IL12A,RIPK2,IL23R,CCR2
	regulation of lymphocyte activation	GO:0051249	8.51721e-11	4.04154e-08	12/515	CEBPB,HLA-A,HLA-F,IL1A,IL1B,IL10,IL12A,RIPK2,KLRK1,IL23R,CCR2,MICA
	cellular response to lipopolysaccharide	GO:0071222	1.11679e-10	4.75579e-08	9/208	CEBPB,IRF8,IL1A,IL1B,IL10,IL12A,RIPK2,KLRK1,IL37
	regulation of lymphocyte proliferation	GO:0050670	1.76583e-10	7.33171e-08	9/219	CEBPB,HLA-A,IL1A,IL1B,IL10,IL12A,RIPK2,IL23R,CCR2
	regulation of mononuclear cell proliferation	GO:0032944	1.91423e-10	7.56941e-08	9/221	CEBPB,HLA-A,IL1A,IL1B,IL10,IL12A,RIPK2,IL23R,CCR2
	cellular response to molecule of bacterial origin	GO:0071219	1.99247e-10	7.69557e-08	9/222	CEBPB,IRF8,IL1A,IL1B,IL10,IL12A,RIPK2,KLRK1,IL37
	regulation of leukocyte cell-cell adhesion	GO:1903037	2.97117e-10	1.00705e-07	10/329	CEBPB,HLA-A,IL1A,IL1B,IL10,IL12A,RIPK2,KLRK1,IL23R,CCR2
	regulation of T cell activation	GO:0050863	3.24482e-10	1.0778e-07	10/332	CEBPB,HLA-A,IL1A,IL1B,IL10,IL12A,RIPK2,KLRK1,IL23R,CCR2
	regulation of leukocyte proliferation	GO:0070663	3.97351e-10	1.26908e-07	9/240	CEBPB,HLA-A,IL1A,IL1B,IL10,IL12A,RIPK2,IL23R,CCR2
	cellular response to biotic stimulus	GO:0071216	4.94155e-10	1.49217e-07	9/246	CEBPB,IRF8,IL1A,IL1B,IL10,IL12A,RIPK2,KLRK1,IL37
	regulation of leukocyte activation	GO:0002694	5.65863e-10	1.60966e-07	12/608	CEBPB,HLA-A,HLA-F,IL1A,IL1B,IL10,IL12A,RIPK2,KLRK1,IL23R,CCR2,MICA
	positive regulation of T cell proliferation	GO:0042102	5.66725e-10	1.60966e-07	7/101	HLA-A,IL1A,IL1B,IL12A,RIPK2,IL23R,CCR2
	defense response to bacterium	GO:0042742	5.71834e-10	1.60966e-07	10/352	CEBPB,HLA-A,IRF8,IL10,IL12A,PPP1R11,RIPK2,KLRK1,IL23R,MICA
	T cell activation	GO:0042110	7.49847e-10	1.94585e-07	11/484	CEBPB,HLA-A,IL1A,IL1B,IL10,IL12A,RIPK2,KLRK1,IL23R,CCR2,MICA
	leukocyte cell-cell adhesion	GO:0007159	7.90484e-10	2.00706e-07	10/364	CEBPB,HLA-A,IL1A,IL1B,IL10,IL12A,RIPK2,KLRK1,IL23R,CCR2
	regulation of cell activation	GO:0050865	1.26828e-09	2.92549e-07	12/653	CEBPB,HLA-A,HLA-F,IL1A,IL1B,IL10,IL12A,RIPK2,KLRK1,IL23R,CCR2,MICA
	positive regulation of cell-cell adhesion	GO:0022409	1.49475e-09	3.30998e-07	9/279	HLA-A,IL1A,IL1B,IL10,IL12A,RIPK2,KLRK1,IL23R,CCR2
	lymphocyte proliferation	GO:0046651	1.74632e-09	3.81617e-07	9/284	CEBPB,HLA-A,IL1A,IL1B,IL10,IL12A,RIPK2,IL23R,CCR2
	mononuclear cell proliferation	GO:0032943	1.9145e-09	4.10147e-07	9/287	CEBPB,HLA-A,IL1A,IL1B,IL10,IL12A,RIPK2,IL23R,CCR2
	regulation of leukocyte differentiation	GO:1902105	2.22656e-09	4.68086e-07	9/292	CEBPB,CCR1,HLA-B,IL1A,IL1B,IL12A,RIPK2,IL23R,CCR2
	positive regulation of leukocyte activation	GO:0002696	2.2588e-09	4.68927e-07	10/406	HLA-A,HLA-F,IL1A,IL1B,IL10,IL12A,RIPK2,KLRK1,IL23R,CCR2
	positive regulation of cell activation	GO:0050867	3.19622e-09	6.47351e-07	10/421	HLA-A,HLA-F,IL1A,IL1B,IL10,IL12A,RIPK2,KLRK1,IL23R,CCR2
	positive regulation of T cell activation	GO:0050870	4.1686e-09	8.29357e-07	8/214	HLA-A,IL1A,IL1B,IL12A,RIPK2,KLRK1,IL23R,CCR2
	leukocyte proliferation	GO:0070661	4.19473e-09	8.29357e-07	9/314	CEBPB,HLA-A,IL1A,IL1B,IL10,IL12A,RIPK2,IL23R,CCR2
	positive regulation of lymphocyte proliferation	GO:0050671	4.58743e-09	8.80677e-07	7/136	HLA-A,IL1A,IL1B,IL12A,RIPK2,IL23R,CCR2
	positive regulation of mononuclear cell proliferation	GO:0032946	4.82794e-09	9.11164e-07	7/137	HLA-A,IL1A,IL1B,IL12A,RIPK2,IL23R,CCR2
	regulation of cell-cell adhesion	GO:0022407	4.9767e-09	9.28686e-07	10/441	CEBPB,HLA-A,IL1A,IL1B,IL10,IL12A,RIPK2,KLRK1,IL23R,CCR2
	lymphocyte activation	GO:0046649	7.67693e-09	1.41665e-06	12/767	CEBPB,HLA-A,HLA-F,IL1A,IL1B,IL10,IL12A,RIPK2,KLRK1,IL23R,CCR2,MICA
	positive regulation of leukocyte cell-cell adhesion	GO:1903039	8.67369e-09	1.583e-06	8/235	HLA-A,IL1A,IL1B,IL12A,RIPK2,KLRK1,IL23R,CCR2
	positive regulation of leukocyte proliferation	GO:0070665	9.07197e-09	1.63769e-06	7/150	HLA-A,IL1A,IL1B,IL12A,RIPK2,IL23R,CCR2
	defense response to other organism	GO:0098542	9.3498e-09	1.66969e-06	11/617	CEBPB,HLA-A,IRF8,IL1B,IL10,IL12A,PPP1R11,RIPK2,KLRK1,IL23R,MICA
	positive regulation of lymphocyte activation	GO:0051251	1.27545e-08	2.25347e-06	9/357	HLA-A,HLA-F,IL1A,IL1B,IL12A,RIPK2,KLRK1,IL23R,CCR2
	T-helper 1 type immune response	GO:0042088	1.52483e-08	2.63796e-06	5/44	IL1B,IL12A,RIPK2,IL23R,CCR2
	Tuberculosis	ko05152	3.0774e-08	4.96209e-06	7/179	CEBPB,IFNGR1,IL1A,IL1B,IL10,IL12A,RIPK2
	leukocyte differentiation	GO:0002521	3.31663e-08	5.2964e-06	10/539	CEBPB,CCR1,HLA-B,IL1A,IL1B,IL10,IL12A,RIPK2,IL23R,CCR2
	positive regulation of T-helper 1 type immune response	GO:0002827	4.27063e-08	6.44788e-06	4/20	IL1B,RIPK2,IL23R,CCR2
	Tuberculosis	hsa05152	4.98019e-08	7.38491e-06	7/192	CEBPB,IFNGR1,IL1A,IL1B,IL10,IL12A,RIPK2
	positive regulation of immature T cell proliferation	GO:0033091	5.34767e-08	7.85965e-06	3/5	IL1A,IL1B,RIPK2
	regulation of cell adhesion	GO:0030155	5.81383e-08	8.39618e-06	11/738	CEBPB,FUT2,HLA-A,IL1A,IL1B,IL10,IL12A,RIPK2,KLRK1,IL23R,CCR2
	positive regulation of cell adhesion	GO:0045785	6.04005e-08	8.64768e-06	9/428	HLA-A,IL1A,IL1B,IL10,IL12A,RIPK2,KLRK1,IL23R,CCR2
	positive regulation of alpha-beta T cell activation	GO:0046635	9.62086e-08	1.34272e-05	5/63	HLA-A,IL12A,RIPK2,IL23R,CCR2
	positive regulation of interleukin-2 production	GO:0032743	1.30741e-07	1.79451e-05	4/26	IL1A,IL1B,RIPK2,CCR2
	regulation of T-helper 1 type immune response	GO:0002825	1.53277e-07	2.08658e-05	4/27	IL1B,RIPK2,IL23R,CCR2
	regulation of hemopoiesis	GO:1903706	2.25164e-07	3.01574e-05	9/500	CEBPB,CCR1,HLA-B,IL1A,IL1B,IL12A,RIPK2,IL23R,CCR2
	regulation of T cell differentiation	GO:0045580	2.80039e-07	3.66212e-05	6/150	IL1A,IL1B,IL12A,RIPK2,IL23R,CCR2
	regulation of interleukin-6 production	GO:0032675	3.9473e-07	4.92908e-05	6/159	HLA-B,IL1A,IL1B,IL10,RIPK2,IL37
	positive regulation of leukocyte differentiation	GO:1902107	4.24836e-07	5.22643e-05	6/161	CCR1,IL1A,IL1B,IL12A,RIPK2,IL23R
	interleukin-6 production	GO:0032635	5.84626e-07	6.98523e-05	6/170	HLA-B,IL1A,IL1B,IL10,RIPK2,IL37
	regulation of immature T cell proliferation	GO:0033083	6.37691e-07	7.45829e-05	3/10	IL1A,IL1B,RIPK2
	positive regulation of T cell differentiation	GO:0045582	6.47467e-07	7.4703e-05	5/92	IL1A,IL1B,IL12A,RIPK2,IL23R
	regulation of tumor necrosis factor production	GO:0032680	6.47714e-07	7.4703e-05	6/173	IFNGR1,IL1A,IL10,RIPK2,IL37,CCR2
	regulation of tumor necrosis factor superfamily cytokine production	GO:1903555	7.16276e-07	8.20408e-05	6/176	IFNGR1,IL1A,IL10,RIPK2,IL37,CCR2
	tumor necrosis factor production	GO:0032640	7.65205e-07	8.70446e-05	6/178	IFNGR1,IL1A,IL10,RIPK2,IL37,CCR2
	regulation of alpha-beta T cell activation	GO:0046634	8.42832e-07	9.46774e-05	5/97	HLA-A,IL12A,RIPK2,IL23R,CCR2
	regulation of lymphocyte differentiation	GO:0045619	8.43705e-07	9.46774e-05	6/181	IL1A,IL1B,IL12A,RIPK2,IL23R,CCR2
	immature T cell proliferation	GO:0033079	8.75721e-07	9.69598e-05	3/11	IL1A,IL1B,RIPK2
	cellular response to lipid	GO:0071396	8.95735e-07	9.82945e-05	9/590	CEBPB,IRF8,IL1A,IL1B,IL10,IL12A,RIPK2,KLRK1,IL37
	tumor necrosis factor superfamily cytokine production	GO:0071706	8.99613e-07	9.82945e-05	6/183	IFNGR1,IL1A,IL10,RIPK2,IL37,CCR2
	defense response to Gram-positive bacterium	GO:0050830	1.08203e-06	0.000115194	5/102	HLA-A,IL12A,PPP1R11,RIPK2,KLRK1
	positive regulation of lymphocyte differentiation	GO:0045621	1.24937e-06	0.000131326	5/105	IL1A,IL1B,IL12A,RIPK2,IL23R
	regulation of interleukin-2 production	GO:0032663	1.79772e-06	0.000182052	4/49	IL1A,IL1B,RIPK2,CCR2
	positive regulation of hemopoiesis	GO:1903708	1.84212e-06	0.000185418	6/207	CCR1,IL1A,IL1B,IL12A,RIPK2,IL23R
	interleukin-2 production	GO:0032623	2.66575e-06	0.000255912	4/54	IL1A,IL1B,RIPK2,CCR2
	lymphocyte differentiation	GO:0030098	3.93638e-06	0.000367277	7/368	IL1A,IL1B,IL10,IL12A,RIPK2,IL23R,CCR2
	T cell differentiation	GO:0030217	5.84903e-06	0.000536689	6/253	IL1A,IL1B,IL12A,RIPK2,IL23R,CCR2
	alpha-beta T cell activation	GO:0046631	6.31785e-06	0.000567121	5/146	HLA-A,IL12A,RIPK2,IL23R,CCR2
	positive regulation of alpha-beta T cell proliferation	GO:0046641	6.97051e-06	0.000615778	3/21	HLA-A,RIPK2,CCR2
	positive regulation of tumor necrosis factor production	GO:0032760	2.2406e-05	0.001772	4/92	IFNGR1,IL1A,RIPK2,CCR2
	positive regulation of tumor necrosis factor superfamily cytokine production	GO:1903557	2.43895e-05	0.00191972	4/94	IFNGR1,IL1A,RIPK2,CCR2
	regulation of alpha-beta T cell proliferation	GO:0046640	2.81662e-05	0.00218591	3/33	HLA-A,RIPK2,CCR2
	positive regulation of response to external stimulus	GO:0032103	3.06047e-05	0.00233157	6/339	CEBPB,CCR1,IL1B,IL12A,RIPK2,CCR2
	alpha-beta T cell proliferation	GO:0046633	3.67209e-05	0.0026985	3/36	HLA-A,RIPK2,CCR2
	regulation of tumor necrosis factor secretion	GO:1904467	7.21577e-05	0.00497259	3/45	IFNGR1,IL1A,IL37
	acute-phase response	GO:0006953	8.2248e-05	0.00562129	3/47	CEBPB,IL1A,IL1B
	tumor necrosis factor secretion	GO:1990774	8.7621e-05	0.00596397	3/48	IFNGR1,IL1A,IL37
	Measles	ko05162	9.74487e-05	0.00657898	4/134	IFNGR1,IL1A,IL1B,IL12A
	regulation of vascular endothelial growth factor production	GO:0010574	0.00017937	0.0116366	3/61	IL1A,IL1B,CCR2
	Measles	hsa05162	0.000183792	0.0118311	4/158	IFNGR1,IL1A,IL1B,IL12A
	vascular endothelial growth factor production	GO:0010573	0.000216605	0.0137831	3/65	IL1A,IL1B,CCR2
	necroptosis	hsa04217	0.000232403	0.0146759	4/168	IFNGR1,IL1A,IL1B,STAT4
	Influenza A	ko05164	0.000259896	0.0160459	4/173	IFNGR1,IL1A,IL1B,IL12A
	temperature homeostasis	GO:0001659	0.000265663	0.0163412	4/174	CEBPB,IL1A,IL1B,CCR2
	positive regulation of cytokine secretion	GO:0050715	0.000269752	0.0164582	3/70	IFNGR1,IL1A,IL10
	Influenza A	hsa05164	0.000315164	0.0188282	4/182	IFNGR1,IL1A,IL1B,IL12A
	cellular response to interleukin-1	GO:0071347	0.000321786	0.0190865	4/183	CEBPB,IL1A,IL1B,RIPK2
	Salmonella infection	ko05132	0.000494295	0.0281139	3/86	IFNGR1,IL1A,IL1B
	positive regulation of interleukin-6 production	GO:0032755	0.00052869	0.0295639	3/88	IL1A,IL1B,RIPK2
	positive regulation of secretion	GO:0051047	0.000535962	0.02987	5/374	HLA-F,IFNGR1,IL1A,IL1B,IL10
	response to interleukin-1	GO:0070555	0.000550668	0.0303837	4/211	CEBPB,IL1A,IL1B,RIPK2
	Salmonella infection	hsa05132	0.000661033	0.0354143	3/95	IFNGR1,IL1A,IL1B
	interleukin-1-mediated signaling pathway	GO:0070498	0.000836168	0.0433971	3/103	IL1A,IL1B,RIPK2
	Osteoclast differentiation	ko04380	0.0016353	0.0794124	3/130	IFNGR1,IL1A,IL1B
	Osteoclast differentiation	hsa04380	0.00197961	0.0950215	3/139	IFNGR1,IL1A,IL1B
	positive regulation of secretion by cell	GO:1903532	0.00323865	0.146162	4/342	HLA-F,IFNGR1,IL1A,IL10
	regulation of cell division	GO:0051302	0.00355582	0.158324	3/171	IL1A,IL1B,POU5F1
	positive regulation of protein transport	GO:0051222	0.00408232	0.179838	4/365	IFNGR1,IL1A,IL1B,IL10
	apoptotic signaling pathway	GO:0097190	0.00462682	0.200633	5/612	CEBPB,IL1A,IL1B,IL12A,PTPN1
	positive regulation of establishment of protein localization	GO:1904951	0.00578314	0.245016	4/403	IFNGR1,IL1A,IL1B,IL10
	positive regulation of protein secretion	GO:0050714	0.0060494	0.254996	3/207	IFNGR1,IL1A,IL10
	acute inflammatory response	GO:0002526	0.00751346	0.308107	3/224	CEBPB,IL1A,IL1B
	positive regulation of peptide secretion	GO:0002793	0.00788575	0.32185	3/228	IFNGR1,IL1A,IL10
	extrinsic apoptotic signaling pathway	GO:0097191	0.00807592	0.3277	3/230	IL1A,IL1B,IL12A
	negative regulation of apoptotic signaling pathway	GO:2001234	0.00836624	0.338069	3/233	IL1A,IL1B,PTPN1
regulation of lymphocyte mediated immunity
	regulation of lymphocyte mediated immunity	GO:0002706	1.6065e-13	4.44679e-10	10/154	HLA-A,HLA-B,HLA-F,IL1B,IL10,IL12A,KLRK1,IL23R,CCR2,MICA
	Graft-versus-host disease	ko05332	8.03092e-13	1.48197e-09	7/41	HLA-A,HLA-B,HLA-C,HLA-F,IL1A,IL1B,KLRC1
	Antigen processing and presentation	ko04612	1.1025e-12	1.73328e-09	8/77	HLA-A,HLA-B,HLA-C,HLA-F,KLRC1,KLRC2,KLRC3,KLRC4
	Type I diabetes mellitus	ko04940	1.148e-12	1.73328e-09	7/43	HLA-A,HLA-B,HLA-C,HLA-F,IL1A,IL1B,IL12A
	Antigen processing and presentation	hsa04612	1.85499e-12	2.36283e-09	8/82	HLA-A,HLA-B,HLA-C,HLA-F,KLRC1,KLRC2,KLRC3,KLRC4
	Graft-versus-host disease	hsa05332	1.89917e-12	2.36283e-09	7/46	HLA-A,HLA-B,HLA-C,HLA-F,IL1A,IL1B,KLRC1
	Natural killer cell mediated cytotoxicity	ko04650	1.99179e-12	2.36283e-09	9/133	HLA-A,HLA-B,HLA-C,IFNGR1,KLRC1,KLRC2,KLRC3,KLRK1,MICA
	Type I diabetes mellitus	hsa04940	2.22852e-12	2.46742e-09	7/47	HLA-A,HLA-B,HLA-C,HLA-F,IL1A,IL1B,IL12A
	regulation of leukocyte mediated immunity	GO:0002703	3.59934e-12	3.73611e-09	10/210	HLA-A,HLA-B,HLA-F,IL1B,IL10,IL12A,KLRK1,IL23R,CCR2,MICA
	Natural killer cell mediated cytotoxicity	hsa04650	5.25698e-12	5.13576e-09	9/148	HLA-A,HLA-B,HLA-C,IFNGR1,KLRC1,KLRC2,KLRC3,KLRK1,MICA
	regulation of cell killing	GO:0031341	6.21727e-12	5.73646e-09	8/95	HLA-A,HLA-B,HLA-F,IL10,IL12A,KLRK1,IL23R,MICA
	regulation of adaptive immune response based on somatic recombination of immune receptors built from immunoglobulin superfamily domains	GO:0002822	7.10099e-12	6.20701e-09	9/153	HLA-A,HLA-B,HLA-F,IL1B,IL10,IL12A,RIPK2,IL23R,CCR2
	positive regulation of adaptive immune response based on somatic recombination of immune receptors built from immunoglobulin superfamily domains	GO:0002824	1.40721e-11	1.08265e-08	8/105	HLA-A,HLA-B,HLA-F,IL1B,IL12A,RIPK2,IL23R,CCR2
	T cell mediated immunity	GO:0002456	1.52005e-11	1.08265e-08	8/106	HLA-A,HLA-B,HLA-F,IL1B,IL12A,IL23R,CCR2,MICA
	regulation of adaptive immune response	GO:0002819	1.6509e-11	1.09672e-08	9/168	HLA-A,HLA-B,HLA-F,IL1B,IL10,IL12A,RIPK2,IL23R,CCR2
	positive regulation of adaptive immune response	GO:0002821	2.05402e-11	1.31204e-08	8/110	HLA-A,HLA-B,HLA-F,IL1B,IL12A,RIPK2,IL23R,CCR2
	natural killer cell mediated immunity	GO:0002228	2.9997e-11	1.77925e-08	7/67	HLA-A,HLA-B,HLA-F,IL12A,KLRC2,KLRK1,MICA
	lymphocyte mediated immunity	GO:0002449	4.00495e-11	2.29359e-08	11/367	HLA-A,HLA-B,HLA-F,IL1B,IL10,IL12A,KLRC2,KLRK1,IL23R,CCR2,MICA
	regulation of T cell mediated immunity	GO:0002709	5.57494e-11	2.98673e-08	7/73	HLA-A,HLA-B,HLA-F,IL1B,IL12A,IL23R,CCR2
	Allograft rejection	ko05330	6.28918e-11	3.26409e-08	6/38	HLA-A,HLA-B,HLA-C,HLA-F,IL10,IL12A
	regulation of leukocyte mediated cytotoxicity	GO:0001910	6.77299e-11	3.3084e-08	7/75	HLA-A,HLA-B,HLA-F,IL12A,KLRK1,IL23R,MICA
	antigen processing and presentation of endogenous peptide antigen	GO:0002483	9.00859e-11	4.04364e-08	5/17	HLA-A,HLA-B,HLA-C,HLA-F,ERAP1
	antigen processing and presentation of endogenous peptide antigen via MHC class I	GO:0019885	9.00859e-11	4.04364e-08	5/17	HLA-A,HLA-B,HLA-C,HLA-F,ERAP1
	regulation of natural killer cell mediated cytotoxicity	GO:0042269	1.0202e-10	4.45881e-08	6/41	HLA-A,HLA-B,HLA-F,IL12A,KLRK1,MICA
	regulation of natural killer cell mediated immunity	GO:0002715	1.83811e-10	7.44571e-08	6/45	HLA-A,HLA-B,HLA-F,IL12A,KLRK1,MICA
	positive regulation of immune effector process	GO:0002699	2.07352e-10	7.71468e-08	9/223	HLA-A,HLA-B,HLA-F,IL1B,IL12A,RIPK2,KLRK1,IL23R,CCR2
	T cell mediated cytotoxicity	GO:0001913	2.11098e-10	7.71468e-08	6/46	HLA-A,HLA-B,HLA-F,IL12A,IL23R,MICA
	adaptive immune response	GO:0002250	2.13677e-10	7.71468e-08	13/703	HLA-A,HLA-B,HLA-C,HLA-F,IL1B,IL10,IL12A,RIPK2,KLRK1,ERAP1,IL23R,CCR2,MICA
	Allograft rejection	hsa05330	2.41665e-10	8.5395e-08	6/47	HLA-A,HLA-B,HLA-C,HLA-F,IL10,IL12A
	interferon-gamma-mediated signaling pathway	GO:0060333	2.70311e-10	9.35278e-08	7/91	HLA-A,HLA-B,HLA-C,HLA-F,IRF8,IFNGR1,TRIM31
	positive regulation of T cell mediated immunity	GO:0002711	3.56199e-10	1.15995e-07	6/50	HLA-A,HLA-B,HLA-F,IL1B,IL12A,IL23R
	positive regulation of leukocyte mediated cytotoxicity	GO:0001912	4.55119e-10	1.39974e-07	6/52	HLA-A,HLA-B,HLA-F,IL12A,KLRK1,IL23R
	regulation of immune effector process	GO:0002697	5.50956e-10	1.60966e-07	11/470	HLA-A,HLA-B,HLA-F,IL1B,IL10,IL12A,RIPK2,KLRK1,IL23R,CCR2,MICA
	antigen processing and presentation of endogenous antigen	GO:0019883	6.13001e-10	1.6791e-07	5/24	HLA-A,HLA-B,HLA-C,HLA-F,ERAP1
	antigen processing and presentation of endogenous peptide antigen via MHC class I via ER pathway	GO:0002484	6.26832e-10	1.6791e-07	4/8	HLA-A,HLA-B,HLA-C,HLA-F
	antigen processing and presentation of endogenous peptide antigen via MHC class I via ER pathway, TAP-independent	GO:0002486	6.26832e-10	1.6791e-07	4/8	HLA-A,HLA-B,HLA-C,HLA-F
	cytokine production involved in immune response	GO:0002367	7.45935e-10	1.94585e-07	7/105	HLA-A,HLA-F,IL1B,IL10,IL12A,LACC1,CCR2
	positive regulation of lymphocyte mediated immunity	GO:0002708	7.97603e-10	2.00706e-07	7/106	HLA-A,HLA-B,HLA-F,IL1B,IL12A,KLRK1,IL23R
	cell killing	GO:0001906	8.91821e-10	2.21065e-07	8/176	HLA-A,HLA-B,HLA-F,IL10,IL12A,KLRK1,IL23R,MICA
	leukocyte mediated cytotoxicity	GO:0001909	9.71281e-10	2.34639e-07	7/109	HLA-A,HLA-B,HLA-F,IL12A,KLRK1,IL23R,MICA
	adaptive immune response based on somatic recombination of immune receptors built from immunoglobulin superfamily domains	GO:0002460	9.74835e-10	2.34639e-07	10/372	HLA-A,HLA-B,HLA-F,IL1B,IL10,IL12A,RIPK2,IL23R,CCR2,MICA
	antigen processing and presentation of exogenous peptide antigen via MHC class I, TAP-independent	GO:0002480	1.12681e-09	2.67345e-07	4/9	HLA-A,HLA-B,HLA-C,HLA-F
	positive regulation of cell killing	GO:0031343	1.22631e-09	2.86852e-07	6/61	HLA-A,HLA-B,HLA-F,IL12A,KLRK1,IL23R
	natural killer cell mediated cytotoxicity	GO:0042267	1.35587e-09	3.08469e-07	6/62	HLA-A,HLA-B,HLA-F,IL12A,KLRK1,MICA
	positive regulation of T cell mediated cytotoxicity	GO:0001916	1.40983e-09	3.16412e-07	5/28	HLA-A,HLA-B,HLA-F,IL12A,IL23R
	kaposi sarcoma-associated herpesvirus infection	hsa05167	1.92627e-09	4.10147e-07	8/194	CCR1,CCR3,HLA-A,HLA-B,HLA-C,HLA-F,IFNGR1,MICA
	response to interferon-gamma	GO:0034341	2.64856e-09	5.43053e-07	8/202	HLA-A,HLA-B,HLA-C,HLA-F,IRF8,IFNGR1,TRIM31,IL23R
	positive regulation of leukocyte mediated immunity	GO:0002705	4.35718e-09	8.51342e-07	7/135	HLA-A,HLA-B,HLA-F,IL1B,IL12A,KLRK1,IL23R
	regulation of T cell mediated cytotoxicity	GO:0001914	4.61338e-09	8.80677e-07	5/35	HLA-A,HLA-B,HLA-F,IL12A,IL23R
	T cell cytokine production	GO:0002369	1.35337e-08	2.36597e-06	5/43	HLA-A,HLA-F,IL1B,IL12A,CCR2
	negative regulation of natural killer cell mediated cytotoxicity	GO:0045953	1.6127e-08	2.76121e-06	4/16	HLA-A,HLA-B,HLA-F,MICA
	type I interferon signaling pathway	GO:0060337	1.83344e-08	3.07573e-06	6/95	HLA-A,HLA-B,HLA-C,HLA-F,IRF8,PTPN1
	cellular response to type I interferon	GO:0071357	1.83344e-08	3.07573e-06	6/95	HLA-A,HLA-B,HLA-C,HLA-F,IRF8,PTPN1
	negative regulation of natural killer cell mediated immunity	GO:0002716	2.10615e-08	3.49789e-06	4/17	HLA-A,HLA-B,HLA-F,MICA
	response to type I interferon	GO:0034340	2.35111e-08	3.86606e-06	6/99	HLA-A,HLA-B,HLA-C,HLA-F,IRF8,PTPN1
	cellular response to interferon-gamma	GO:0071346	3.44999e-08	5.4569e-06	7/182	HLA-A,HLA-B,HLA-C,HLA-F,IRF8,IFNGR1,TRIM31
	negative regulation of leukocyte mediated immunity	GO:0002704	3.6102e-08	5.65644e-06	5/52	HLA-A,HLA-B,HLA-F,CCR2,MICA
	Herpes simplex infection	ko05168	3.86009e-08	5.99143e-06	7/185	HLA-A,HLA-B,HLA-C,HLA-F,IFNGR1,IL1B,IL12A
	Autoimmune thyroid disease	ko05320	3.98093e-08	6.12178e-06	5/53	HLA-A,HLA-B,HLA-C,HLA-F,IL10
	negative regulation of leukocyte mediated cytotoxicity	GO:0001911	4.27063e-08	6.44788e-06	4/20	HLA-A,HLA-B,HLA-F,MICA
	negative regulation of immune effector process	GO:0002698	9.05884e-08	1.28589e-05	6/124	HLA-A,HLA-B,HLA-F,IL10,CCR2,MICA
	negative regulation of cell killing	GO:0031342	9.31716e-08	1.31135e-05	4/24	HLA-A,HLA-B,HLA-F,MICA
	Autoimmune thyroid disease	hsa05320	1.04222e-07	1.44243e-05	5/64	HLA-A,HLA-B,HLA-C,HLA-F,IL10
	human cytomegalovirus infection	hsa05163	2.27622e-07	3.02427e-05	7/240	CCR1,CCR3,HLA-A,HLA-B,HLA-C,HLA-F,IL1B
	regulation of T cell cytokine production	GO:0002724	3.12008e-07	4.0483e-05	4/32	HLA-A,HLA-F,IL1B,CCR2
	regulation of cytokine production involved in immune response	GO:0002718	3.86905e-07	4.90512e-05	5/83	HLA-A,HLA-F,IL1B,IL10,CCR2
	negative regulation of immune response	GO:0050777	3.9473e-07	4.92908e-05	6/159	HLA-A,HLA-B,HLA-F,IL10,CCR2,MICA
	regulation of natural killer cell activation	GO:0032814	4.01326e-07	4.97404e-05	4/34	HLA-F,IL12A,IL23R,MICA
	natural killer cell activation	GO:0030101	4.62224e-07	5.56277e-05	5/86	HLA-F,IL12A,KLRK1,IL23R,MICA
	antigen processing and presentation of peptide antigen via MHC class I	GO:0002474	9.32885e-07	0.000100606	5/99	HLA-A,HLA-B,HLA-C,HLA-F,ERAP1
	negative regulation of lymphocyte mediated immunity	GO:0002707	9.5848e-07	0.0001027	4/42	HLA-A,HLA-B,HLA-F,MICA
	production of molecular mediator of immune response	GO:0002440	1.21419e-06	0.000128441	7/308	HLA-A,HLA-F,IL1B,IL10,IL12A,LACC1,CCR2
	Viral carcinogenesis	ko05203	1.55321e-06	0.000160222	6/201	CCR3,EGR2,HLA-A,HLA-B,HLA-C,HLA-F
	Viral carcinogenesis	hsa05203	2.05804e-06	0.00020467	6/211	CCR3,EGR2,HLA-A,HLA-B,HLA-C,HLA-F
	negative regulation of immune system process	GO:0002683	2.41591e-06	0.00023464	8/492	CEBPB,HLA-A,HLA-B,HLA-F,IL10,KLRK1,CCR2,MICA
	negative regulation of innate immune response	GO:0045824	4.65304e-06	0.000429321	4/62	HLA-A,HLA-B,HLA-F,MICA
	immune response to tumor cell	GO:0002418	5.98225e-06	0.000542914	3/20	HLA-A,IL12A,MICA
	positive regulation of natural killer cell activation	GO:0032816	5.98225e-06	0.000542914	3/20	HLA-F,IL12A,IL23R
	regulation of production of molecular mediator of immune response	GO:0002700	6.10966e-06	0.000551463	5/145	HLA-A,HLA-F,IL1B,IL10,CCR2
	Viral myocarditis	hsa05416	7.56797e-06	0.000658056	4/70	HLA-A,HLA-B,HLA-C,HLA-F
	antigen processing and presentation of exogenous peptide antigen via MHC class I, TAP-dependent	GO:0002479	9.96655e-06	0.000853219	4/75	HLA-A,HLA-B,HLA-C,HLA-F
	positive regulation of natural killer cell mediated cytotoxicity	GO:0045954	1.05678e-05	0.000895457	3/24	HLA-F,IL12A,KLRK1
	antigen processing and presentation of exogenous peptide antigen via MHC class I	GO:0042590	1.28839e-05	0.00107526	4/80	HLA-A,HLA-B,HLA-C,HLA-F
	response to tumor cell	GO:0002347	1.35411e-05	0.00111886	3/26	HLA-A,IL12A,MICA
	cellular senescence	hsa04218	1.43902e-05	0.00117731	5/173	HLA-A,HLA-B,HLA-C,HLA-F,IL1A
	positive regulation of natural killer cell mediated immunity	GO:0002717	1.89587e-05	0.00152109	3/29	HLA-F,IL12A,KLRK1
	antigen processing and presentation of peptide antigen	GO:0048002	2.4969e-05	0.00195606	5/194	HLA-A,HLA-B,HLA-C,HLA-F,ERAP1
	Epstein-Barr virus infection	ko05169	2.95866e-05	0.00226843	5/201	HLA-A,HLA-B,HLA-C,HLA-F,IL10
	Herpes simplex virus 1 infection	hsa05168	5.85376e-05	0.00413731	7/560	HLA-A,HLA-B,HLA-C,HLA-F,IFNGR1,IL1B,IL12A
	antigen processing and presentation	GO:0019882	5.85421e-05	0.00413731	5/232	HLA-A,HLA-B,HLA-C,HLA-F,ERAP1
	HTLV-I infection	ko05166	9.31242e-05	0.00631268	5/256	EGR2,HLA-A,HLA-B,HLA-C,HLA-F
	negative regulation of defense response	GO:0031348	0.000117463	0.00786627	5/269	HLA-A,HLA-B,HLA-F,IL10,MICA
	Cell adhesion molecules (CAMs)	ko04514	0.000128673	0.00858233	4/144	HLA-A,HLA-B,HLA-C,HLA-F
	positive regulation of cytokine production involved in immune response	GO:0002720	0.000131742	0.00875186	3/55	HLA-A,HLA-F,IL1B
	Cell adhesion molecules	hsa04514	0.000158426	0.010441	4/152	HLA-A,HLA-B,HLA-C,HLA-F
	Phagosome	ko04145	0.00016658	0.010892	4/154	HLA-A,HLA-B,HLA-C,HLA-F
	Human T-cell leukemia virus 1 infection	hsa05166	0.000180548	0.0116675	5/295	EGR2,HLA-A,HLA-B,HLA-C,HLA-F
	Epstein-Barr virus infection	hsa05169	0.000192183	0.0123234	5/299	HLA-A,HLA-B,HLA-C,HLA-F,IL10
	Phagosome	hsa04145	0.000232403	0.0146759	4/168	HLA-A,HLA-B,HLA-C,HLA-F
	antigen processing and presentation of exogenous peptide antigen	GO:0002478	0.000283516	0.0170603	4/177	HLA-A,HLA-B,HLA-C,HLA-F
	antigen processing and presentation of exogenous antigen	GO:0019884	0.000335327	0.0197486	4/185	HLA-A,HLA-B,HLA-C,HLA-F
	human immunodeficiency virus 1 infection	hsa05170	0.000747928	0.0390616	4/229	HLA-A,HLA-B,HLA-C,HLA-F
	positive regulation of production of molecular mediator of immune response	GO:0002702	0.000789913	0.041125	3/101	HLA-A,HLA-F,IL1B
	Endocytosis	ko04144	0.00119726	0.0602546	4/260	HLA-A,HLA-B,HLA-C,HLA-F
	Endocytosis	hsa04144	0.00139426	0.0687695	4/271	HLA-A,HLA-B,HLA-C,HLA-F
	human papillomavirus infection	hsa05165	0.00358915	0.159381	4/352	HLA-A,HLA-B,HLA-C,HLA-F
Inflammatory bowel disease (IBD)
	Inflammatory bowel disease (IBD)	ko05321	2.68731e-13	6.37584e-10	8/65	IFNGR1,IL1A,IL1B,IL10,IL12A,IL12RB2,STAT4,IL23R
	Inflammatory bowel disease	hsa05321	3.46335e-13	7.18992e-10	8/67	IFNGR1,IL1A,IL1B,IL10,IL12A,IL12RB2,STAT4,IL23R
	response to interleukin-12	GO:0070671	2.95106e-08	4.80502e-06	5/50	IL10,IL12A,IL12RB2,STAT4,RIPK2
	Jak-STAT signaling pathway	ko04630	3.52871e-07	4.50806e-05	6/156	IFNGR1,IL10,IL12A,IL12RB2,STAT4,IL23R
	JAK-STAT cascade	GO:0007259	4.40582e-07	5.34101e-05	6/162	IL10,IL12A,PTPN1,STAT4,IL23R,CCR2
	JAK-STAT signaling pathway	hsa04630	6.05069e-07	7.17784e-05	6/171	IFNGR1,IL10,IL12A,IL12RB2,STAT4,IL23R
	STAT cascade	GO:0097696	6.26093e-07	7.37458e-05	6/172	IL10,IL12A,PTPN1,STAT4,IL23R,CCR2
	interleukin-35-mediated signaling pathway	GO:0070757	8.75721e-07	9.69598e-05	3/11	IL12A,IL12RB2,STAT4
	interleukin-12-mediated signaling pathway	GO:0035722	1.51737e-06	0.000157503	4/47	IL10,IL12A,IL12RB2,STAT4
	cellular response to interleukin-12	GO:0071349	1.79772e-06	0.000182052	4/49	IL10,IL12A,IL12RB2,STAT4
	Th1 and Th2 cell differentiation	ko04658	2.2406e-05	0.001772	4/92	IFNGR1,IL12A,IL12RB2,STAT4
	Th1 and Th2 cell differentiation	hsa04658	2.87393e-05	0.00222001	4/98	IFNGR1,IL12A,IL12RB2,STAT4
	regulation of response to biotic stimulus	GO:0002831	0.000139307	0.0092176	4/147	IL1B,IL12A,RIPK2,IL23R
	positive regulation of peptidyl-tyrosine phosphorylation	GO:0050731	0.000409229	0.0234361	4/195	IL12A,PTPN1,RIPK2,IL23R
	peptidyl-tyrosine phosphorylation	GO:0018108	0.00054248	0.0301321	5/375	IL12A,IL12RB2,PTPN1,RIPK2,IL23R
	peptidyl-tyrosine modification	GO:0018212	0.000562392	0.0308258	5/378	IL12A,IL12RB2,PTPN1,RIPK2,IL23R
	positive regulation of JAK-STAT cascade	GO:0046427	0.000583097	0.0316473	3/91	IL10,IL12A,IL23R
	positive regulation of STAT cascade	GO:1904894	0.000640961	0.034562	3/94	IL10,IL12A,IL23R
	CD4-positive, alpha-beta T cell activation	GO:0035710	0.000702371	0.0370317	3/97	IL12A,RIPK2,IL23R
	regulation of peptidyl-tyrosine phosphorylation	GO:0050730	0.00124891	0.0624755	4/263	IL12A,PTPN1,RIPK2,IL23R
	regulation of JAK-STAT cascade	GO:0046425	0.00214604	0.102124	3/143	IL10,IL12A,IL23R
	regulation of STAT cascade	GO:1904892	0.00255166	0.119039	3/152	IL10,IL12A,IL23R
	Pathways in cancer	hsa05200	0.00355462	0.158324	5/575	IFNGR1,IL12A,IL12RB2,STAT4,IL23R
Cytokine-cytokine receptor interaction
	Cytokine-cytokine receptor interaction	hsa04060	1.20174e-11	9.97923e-09	11/328	CCR1,CCR3,IFNGR1,IL1A,IL1B,IL10,IL12A,IL12RB2,IL37,IL23R,CCR2
	Cytokine-cytokine receptor interaction	ko04060	4.31388e-11	2.38817e-08	10/270	CCR1,CCR3,IFNGR1,IL1A,IL1B,IL10,IL12A,IL12RB2,IL23R,CCR2
	Leishmaniasis	ko05140	2.02857e-07	2.73906e-05	5/73	IFNGR1,IL1A,IL1B,IL10,IL12A
	Pertussis	ko05133	2.48511e-07	3.27561e-05	5/76	IRF8,IL1A,IL1B,IL10,IL12A
	Pertussis	hsa05133	3.42343e-07	4.40746e-05	5/81	IRF8,IL1A,IL1B,IL10,IL12A
	Leishmaniasis	hsa05140	4.35934e-07	5.32353e-05	5/85	IFNGR1,IL1A,IL1B,IL10,IL12A
	negative regulation of secretion by cell	GO:1903531	9.28683e-07	0.000100606	6/184	HLA-F,IL1B,IL12A,PPP1R11,IL37,CCR2
	Malaria	ko05144	1.79772e-06	0.000182052	4/49	IL1B,IL10,IL12A,KLRK1
	negative regulation of secretion	GO:0051048	1.94764e-06	0.000194857	6/209	HLA-F,IL1B,IL12A,PPP1R11,IL37,CCR2
	regulation of cytokine secretion	GO:0050707	2.13331e-06	0.000210633	5/117	IFNGR1,IL1A,IL10,PPP1R11,IL37
	Malaria	hsa05144	2.87106e-06	0.000274037	4/55	IL1B,IL10,IL12A,KLRK1
	regulation of secretion by cell	GO:1903530	3.31352e-06	0.000314463	9/692	HLA-F,IFNGR1,IL1A,IL1B,IL10,IL12A,PPP1R11,IL37,CCR2
	cytokine secretion	GO:0050663	3.86004e-06	0.000362189	5/132	IFNGR1,IL1A,IL10,PPP1R11,IL37
	regulation of cytokine biosynthetic process	GO:0042035	6.35143e-06	0.000567121	4/67	IL1B,IL10,IL37,CCR2
	regulation of secretion	GO:0051046	6.56043e-06	0.00058265	9/753	HLA-F,IFNGR1,IL1A,IL1B,IL10,IL12A,PPP1R11,IL37,CCR2
	regulation of angiogenesis	GO:0045765	7.24369e-06	0.000636525	7/404	CCR3,IL1A,IL1B,IL10,IL12A,ERAP1,CCR2
	regulation of protein secretion	GO:0050708	7.36114e-06	0.000643441	7/405	IFNGR1,IL1A,IL1B,IL10,IL12A,PPP1R11,IL37
	cytokine biosynthetic process	GO:0042089	8.46926e-06	0.000732591	4/72	IL1B,IL10,IL37,CCR2
	cytokine metabolic process	GO:0042107	8.94847e-06	0.000770032	4/73	IL1B,IL10,IL37,CCR2
	regulation of peptide secretion	GO:0002791	1.15266e-05	0.000971749	7/434	IFNGR1,IL1A,IL1B,IL10,IL12A,PPP1R11,IL37
	angiogenesis	GO:0001525	1.17768e-05	0.000987826	8/611	CCR3,IL1A,IL1B,IL10,IL12A,ERAP1,RASIP1,CCR2
	defense response to protozoan	GO:0042832	1.35411e-05	0.00111886	3/26	IRF8,IL10,IL12A
	regulation of vasculature development	GO:1901342	1.37452e-05	0.0011301	7/446	CCR3,IL1A,IL1B,IL10,IL12A,ERAP1,CCR2
	response to protozoan	GO:0001562	1.52145e-05	0.00123864	3/27	IRF8,IL10,IL12A
	regulation of protein transport	GO:0051223	1.79808e-05	0.00145671	8/648	IFNGR1,IL1A,IL1B,IL10,IL12A,PTPN1,PPP1R11,IL37
	regulation of peptide transport	GO:0090087	2.51128e-05	0.00195809	8/679	IFNGR1,IL1A,IL1B,IL10,IL12A,PTPN1,PPP1R11,IL37
	regulation of establishment of protein localization	GO:0070201	2.96393e-05	0.00226843	8/695	IFNGR1,IL1A,IL1B,IL10,IL12A,PTPN1,PPP1R11,IL37
	blood vessel morphogenesis	GO:0048514	3.34673e-05	0.00252136	8/707	CCR3,IL1A,IL1B,IL10,IL12A,ERAP1,RASIP1,CCR2
	Chagas disease (American trypanosomiasis)	ko05142	3.36326e-05	0.00252136	4/102	IFNGR1,IL1B,IL10,IL12A
	African trypanosomiasis	ko05143	3.37032e-05	0.00252136	3/35	IL1B,IL10,IL12A
	positive regulation of angiogenesis	GO:0045766	3.48419e-05	0.00258328	5/208	CCR3,IL1A,IL1B,IL10,ERAP1
	protein secretion	GO:0009306	3.53527e-05	0.0026095	7/517	IFNGR1,IL1A,IL1B,IL10,IL12A,PPP1R11,IL37
	c-type lectin receptor signaling pathway	hsa04625	4.05757e-05	0.00295562	4/107	EGR2,IL1B,IL10,IL12A
	Chagas disease	hsa05142	4.05757e-05	0.00295562	4/107	IFNGR1,IL1B,IL10,IL12A
	negative regulation of cytokine production	GO:0001818	4.9804e-05	0.00361199	6/370	HLA-F,IL10,IL12A,PPP1R11,IL37,IL23R
	negative regulation of protein secretion	GO:0050709	5.37892e-05	0.00388405	4/115	IL1B,IL12A,PPP1R11,IL37
	tumor necrosis factor biosynthetic process	GO:0042533	5.44806e-05	0.00390006	3/41	IL10,IL37,CCR2
	regulation of tumor necrosis factor biosynthetic process	GO:0042534	5.44806e-05	0.00390006	3/41	IL10,IL37,CCR2
	peptide secretion	GO:0002790	5.59593e-05	0.00398872	7/556	IFNGR1,IL1A,IL1B,IL10,IL12A,PPP1R11,IL37
	positive regulation of vasculature development	GO:1904018	6.2211e-05	0.00437796	5/235	CCR3,IL1A,IL1B,IL10,ERAP1
	negative regulation of peptide secretion	GO:0002792	6.55803e-05	0.0045956	4/121	IL1B,IL12A,PPP1R11,IL37
	African trypanosomiasis	hsa05143	6.74319e-05	0.0047055	3/44	IL1B,IL10,IL12A
	membrane protein ectodomain proteolysis	GO:0006509	7.21577e-05	0.00497259	3/45	IL1B,IL10,ERAP1
	blood vessel development	GO:0001568	7.5645e-05	0.00519137	8/794	CCR3,IL1A,IL1B,IL10,IL12A,ERAP1,RASIP1,CCR2
	membrane protein proteolysis	GO:0033619	0.00017937	0.0116366	3/61	IL1B,IL10,ERAP1
	heterotypic cell-cell adhesion	GO:0034113	0.000197419	0.0126105	3/63	IL1B,IL10,IZUMO1
	regulation of nitric oxide biosynthetic process	GO:0045428	0.000247587	0.0154583	3/68	IL1B,IL10,KLRK1
	negative regulation of protein transport	GO:0051224	0.000248633	0.0154655	4/171	IL1B,IL12A,PPP1R11,IL37
	negative regulation of transport	GO:0051051	0.000271307	0.0164582	6/505	HLA-F,IL1B,IL12A,PPP1R11,IL37,CCR2
	negative regulation of establishment of protein localization	GO:1904950	0.000271522	0.0164582	4/175	IL1B,IL12A,PPP1R11,IL37
	regulation of endothelial cell proliferation	GO:0001936	0.0003784	0.0220508	4/191	CCR3,FUT2,IL10,IL12A
	nitric oxide biosynthetic process	GO:0006809	0.000385315	0.0223533	3/79	IL1B,IL10,KLRK1
	regulation of inflammatory response	GO:0050727	0.000387629	0.0223533	6/540	CEBPB,IL1B,IL10,IL37,LACC1,CCR2
	response to peptide	GO:1901652	0.000387629	0.0223533	6/540	EGR2,IL1B,IL10,PTPN1,STAT4,RIPK2
	nitric oxide metabolic process	GO:0046209	0.000461371	0.0263315	3/84	IL1B,IL10,KLRK1
	reactive nitrogen species metabolic process	GO:2001057	0.000511307	0.0289496	3/87	IL1B,IL10,KLRK1
	endothelial cell proliferation	GO:0001935	0.000512475	0.0289496	4/207	CCR3,FUT2,IL10,IL12A
	regulation of chemokine production	GO:0032642	0.00052869	0.0295639	3/88	IL1B,IL10,RIPK2
	chemokine production	GO:0032602	0.000661033	0.0354143	3/95	IL1B,IL10,RIPK2
	Amoebiasis	ko05146	0.000681502	0.0362769	3/96	IL1B,IL10,IL12A
	regulation of reactive oxygen species biosynthetic process	GO:1903426	0.000933764	0.0477168	3/107	IL1B,IL10,KLRK1
	Amoebiasis	hsa05146	0.000933764	0.0477168	3/107	IL1B,IL10,IL12A
	neurotransmitter biosynthetic process	GO:0042136	0.000959241	0.0488683	3/108	IL1B,IL10,KLRK1
	Toxoplasmosis	ko05145	0.00109324	0.0553551	3/113	IFNGR1,IL10,IL12A
	Toxoplasmosis	hsa05145	0.00117903	0.0595176	3/116	IFNGR1,IL10,IL12A
	response to peptide hormone	GO:0043434	0.00121474	0.06095	5/449	EGR2,IL1B,IL10,PTPN1,STAT4
	interleukin-1 production	GO:0032612	0.0013631	0.0677796	3/122	IL1B,IL10,RIPK2
	positive regulation of DNA-binding transcription factor activity	GO:0051091	0.00137547	0.0681905	4/270	IL1B,IL10,RIPK2,TRIM31
	epithelial cell proliferation	GO:0050673	0.0014177	0.0696601	5/465	CEBPB,CCR3,FUT2,IL10,IL12A
	reactive oxygen species biosynthetic process	GO:1903409	0.00156432	0.0761883	3/128	IL1B,IL10,KLRK1
	response to insulin	GO:0032868	0.00167642	0.0809361	4/285	EGR2,IL1B,IL10,PTPN1
	neurotransmitter metabolic process	GO:0042133	0.00274611	0.126336	3/156	IL1B,IL10,KLRK1
	regulation of reactive oxygen species metabolic process	GO:2000377	0.00550117	0.234867	3/200	IL1B,IL10,KLRK1
	regulation of epithelial cell proliferation	GO:0050678	0.00588391	0.248652	4/405	CCR3,FUT2,IL10,IL12A
	regulation of multi-organism process	GO:0043900	0.0071861	0.298367	4/429	IL1B,RIPK2,TRIM31,IL23R
	regulation of DNA-binding transcription factor activity	GO:0051090	0.00879831	0.350413	4/455	IL1B,IL10,RIPK2,TRIM31
regulation of innate immune response
	regulation of innate immune response	GO:0045088	4.29454e-10	1.34573e-07	11/459	HLA-A,HLA-B,HLA-F,IFNGR1,IL12A,PTPN1,RIPK2,KLRK1,ERAP1,LACC1,MICA
	positive regulation of defense response	GO:0031349	4.06549e-06	0.000377205	8/528	CEBPB,HLA-F,IL1B,IL12A,RIPK2,KLRK1,LACC1,CCR2
	positive regulation of innate immune response	GO:0045089	0.000632758	0.0342308	5/388	HLA-F,IL12A,RIPK2,KLRK1,LACC1
regulation of interleukin-12 production
	regulation of interleukin-12 production	GO:0032655	4.81294e-08	7.2012e-06	5/55	HLA-B,IRF8,IL10,RIPK2,IL23R
	interleukin-12 production	GO:0032615	5.77744e-08	8.39618e-06	5/57	HLA-B,IRF8,IL10,RIPK2,IL23R
	positive regulation of interleukin-12 production	GO:0032735	3.37032e-05	0.00252136	3/35	IRF8,RIPK2,IL23R
	leukocyte activation involved in immune response	GO:0002366	0.000271529	0.0164582	7/718	HLA-B,HLA-C,HLA-F,IL10,RIPK2,IL23R,CCR2
	cell activation involved in immune response	GO:0002263	0.000280819	0.0169594	7/722	HLA-B,HLA-C,HLA-F,IL10,RIPK2,IL23R,CCR2
	lymphocyte activation involved in immune response	GO:0002285	0.000356397	0.0208957	4/188	HLA-F,IL10,RIPK2,IL23R
	autophagy	GO:0006914	0.00269596	0.12472	5/539	IRF8,IL10,RIPK2,RASIP1,FYCO1
	process utilizing autophagic mechanism	GO:0061919	0.00269596	0.12472	5/539	IRF8,IL10,RIPK2,RASIP1,FYCO1
	regulation of autophagy	GO:0010506	0.00344599	0.154262	4/348	IL10,RIPK2,RASIP1,FYCO1
cell chemotaxis
	cell chemotaxis	GO:0060326	1.32299e-06	0.00013819	7/312	CCR1,CCR3,IL1B,IL10,IL12A,KLRK1,CCR2
	chemotaxis	GO:0006935	2.14336e-06	0.000210633	9/656	CCR1,CCR3,EGR2,IL1B,IL10,IL12A,KLRK1,NTN5,CCR2
	taxis	GO:0042330	2.19739e-06	0.000214672	9/658	CCR1,CCR3,EGR2,IL1B,IL10,IL12A,KLRK1,NTN5,CCR2
	leukocyte chemotaxis	GO:0030595	3.64729e-06	0.000344171	6/233	CCR1,IL1B,IL10,IL12A,KLRK1,CCR2
	dendritic cell chemotaxis	GO:0002407	1.05678e-05	0.000895457	3/24	CCR1,IL12A,CCR2
	dendritic cell migration	GO:0036336	1.89587e-05	0.00152109	3/29	CCR1,IL12A,CCR2
	regulation of leukocyte chemotaxis	GO:0002688	7.21342e-05	0.00497259	4/124	CCR1,IL12A,KLRK1,CCR2
	leukocyte migration	GO:0050900	0.000310744	0.0186312	6/518	CCR1,IL1B,IL10,IL12A,KLRK1,CCR2
	chemokine-mediated signaling pathway	GO:0070098	0.00052869	0.0295639	3/88	CCR1,CCR3,CCR2
	regulation of leukocyte migration	GO:0002685	0.000570505	0.0311676	4/213	CCR1,IL12A,KLRK1,CCR2
	positive regulation of leukocyte chemotaxis	GO:0002690	0.000681502	0.0362769	3/96	CCR1,IL12A,CCR2
	response to chemokine	GO:1990868	0.000702371	0.0370317	3/97	CCR1,CCR3,CCR2
	cellular response to chemokine	GO:1990869	0.000702371	0.0370317	3/97	CCR1,CCR3,CCR2
	regulation of chemotaxis	GO:0050920	0.000747928	0.0390616	4/229	CCR1,IL12A,KLRK1,CCR2
	positive regulation of leukocyte migration	GO:0002687	0.00210365	0.100395	3/142	CCR1,IL12A,CCR2
	positive regulation of chemotaxis	GO:0050921	0.00218896	0.103869	3/144	CCR1,IL12A,CCR2
	Chemokine signaling pathway	ko04062	0.00423322	0.185502	3/182	CCR1,CCR3,CCR2
	Chemokine signaling pathway	hsa04062	0.0056546	0.240183	3/202	CCR1,CCR3,CCR2
	calcium-mediated signaling	GO:0019722	0.00733132	0.303637	3/222	CCR1,CCR3,CCR2
	response to wounding	GO:0009611	0.00845735	0.340921	5/708	CCR1,IL1A,IL10,POU5F1,CCR2
cellular defense response
	cellular defense response	GO:0006968	2.66575e-06	0.000255912	4/54	CCR3,KLRC2,KLRC3,CCR2
negative regulation of leukocyte activation
	negative regulation of leukocyte activation	GO:0002695	1.93668e-05	0.00154637	5/184	CEBPB,HLA-F,IL10,CCR2,MICA
	negative regulation of cell activation	GO:0050866	3.40499e-05	0.00253588	5/207	CEBPB,HLA-F,IL10,CCR2,MICA
	negative regulation of lymphocyte activation	GO:0051250	0.00016658	0.010892	4/154	CEBPB,HLA-F,IL10,MICA
	regulation of neuron death	GO:1901214	0.00258026	0.120036	4/321	CEBPB,HLA-F,IL10,DKK1
	neuron death	GO:0070997	0.00388752	0.17217	4/360	CEBPB,HLA-F,IL10,DKK1
	regulation of signaling receptor activity	GO:0010469	0.00397852	0.175732	3/178	IL10,DKK1,CCR2
	gastrulation	GO:0007369	0.00470241	0.203379	3/189	IL10,POU5F1,DKK1
	receptor metabolic process	GO:0043112	0.00550117	0.234867	3/200	IL10,PTPN1,DKK1
	regulation of protein binding	GO:0043393	0.00646034	0.269581	3/212	IL10,RIPK2,DKK1
	negative regulation of neuron death	GO:1901215	0.00646034	0.269581	3/212	CEBPB,HLA-F,IL10
	synapse organization	GO:0050808	0.00742021	0.305794	4/433	CAST,IL10,DKK1,CNTN5
positive regulation of JNK cascade
	positive regulation of JNK cascade	GO:0046330	0.000109187	0.00734158	4/138	IL1B,PTPN1,RIPK2,DKK1
	positive regulation of stress-activated MAPK cascade	GO:0032874	0.000243135	0.0152377	4/170	IL1B,PTPN1,RIPK2,DKK1
	positive regulation of stress-activated protein kinase signaling cascade	GO:0070304	0.00025422	0.015754	4/172	IL1B,PTPN1,RIPK2,DKK1
	positive regulation of JUN kinase activity	GO:0043507	0.000317845	0.0189203	3/74	PTPN1,RIPK2,DKK1
	regulation of JNK cascade	GO:0046328	0.000335327	0.0197486	4/185	IL1B,PTPN1,RIPK2,DKK1
	regulation of JUN kinase activity	GO:0043506	0.000546447	0.0302513	3/89	PTPN1,RIPK2,DKK1
	JNK cascade	GO:0007254	0.000580612	0.0316158	4/214	IL1B,PTPN1,RIPK2,DKK1
	regulation of stress-activated MAPK cascade	GO:0032872	0.000890522	0.0460741	4/240	IL1B,PTPN1,RIPK2,DKK1
	regulation of stress-activated protein kinase signaling cascade	GO:0070302	0.000932518	0.0477168	4/243	IL1B,PTPN1,RIPK2,DKK1
	positive regulation of MAP kinase activity	GO:0043406	0.00132018	0.0658425	4/267	IL1B,PTPN1,RIPK2,DKK1
	stress-activated MAPK cascade	GO:0051403	0.00174168	0.0838432	4/288	IL1B,PTPN1,RIPK2,DKK1
	stress-activated protein kinase signaling cascade	GO:0031098	0.00206975	0.0990615	4/302	IL1B,PTPN1,RIPK2,DKK1
	regulation of cellular response to growth factor stimulus	GO:0090287	0.00230189	0.108607	4/311	IL1B,IL12A,PTPN1,DKK1
	regulation of ERK1 and ERK2 cascade	GO:0070372	0.00232875	0.109563	4/312	CCR1,IL1B,PTPN1,RIPK2
	negative regulation of protein serine/threonine kinase activity	GO:0071901	0.00236599	0.111001	3/148	IL1B,PTPN1,RASIP1
	regulation of protein serine/threonine kinase activity	GO:0071900	0.00254842	0.119039	5/532	IL1B,PTPN1,RIPK2,DKK1,RASIP1
	positive regulation of protein kinase activity	GO:0045860	0.00273923	0.126336	5/541	IL1B,PTPN1,RIPK2,DKK1,IL23R
	activation of MAPK activity	GO:0000187	0.00279611	0.128281	3/157	IL1B,PTPN1,RIPK2
	activation of protein kinase activity	GO:0032147	0.00288099	0.131449	4/331	IL1B,PTPN1,RIPK2,IL23R
	ERK1 and ERK2 cascade	GO:0070371	0.00291232	0.132515	4/332	CCR1,IL1B,PTPN1,RIPK2
	regulation of vesicle-mediated transport	GO:0060627	0.00294023	0.133419	5/550	HLA-F,IL1B,PTPN1,DKK1,CCR2
	positive regulation of MAPK cascade	GO:0043410	0.00308004	0.139382	5/556	CCR1,IL1B,PTPN1,RIPK2,DKK1
	regulation of MAP kinase activity	GO:0043405	0.00341083	0.153515	4/347	IL1B,PTPN1,RIPK2,DKK1
	positive regulation of protein serine/threonine kinase activity	GO:0071902	0.00344599	0.154262	4/348	IL1B,PTPN1,RIPK2,DKK1
	negative regulation of cellular response to growth factor stimulus	GO:0090288	0.00423322	0.185502	3/182	IL12A,PTPN1,DKK1
	regulation of cytokine-mediated signaling pathway	GO:0001959	0.00429841	0.187863	3/183	IFNGR1,PTPN1,RIPK2
	negative regulation of phosphate metabolic process	GO:0045936	0.00437763	0.190823	5/604	IL1B,PTPN1,PPP1R11,DKK1,RASIP1
	negative regulation of phosphorus metabolic process	GO:0010563	0.00440824	0.191655	5/605	IL1B,PTPN1,PPP1R11,DKK1,RASIP1
	positive regulation of kinase activity	GO:0033674	0.00472283	0.203732	5/615	IL1B,PTPN1,RIPK2,DKK1,IL23R
	positive regulation of cellular catabolic process	GO:0031331	0.00515616	0.221848	4/390	IL1B,PTPN1,RIPK2,FYCO1
	regulation of response to cytokine stimulus	GO:0060759	0.00520191	0.223239	3/196	IFNGR1,PTPN1,RIPK2
	negative regulation of protein modification process	GO:0031400	0.00561546	0.239132	5/641	IL1B,PTPN1,PPP1R11,DKK1,RASIP1
	positive regulation of transferase activity	GO:0051347	0.00788734	0.32185	5/696	IL1B,PTPN1,RIPK2,DKK1,IL23R
	negative regulation of protein phosphorylation	GO:0001933	0.00808991	0.3277	4/444	IL1B,PTPN1,DKK1,RASIP1
	positive regulation of catabolic process	GO:0009896	0.00866659	0.347669	4/453	IL1B,PTPN1,RIPK2,FYCO1
	cellular response to growth factor stimulus	GO:0071363	0.00900456	0.35777	5/719	IL1B,IL10,IL12A,PTPN1,DKK1
	negative regulation of protein kinase activity	GO:0006469	0.00969507	0.384286	3/246	IL1B,PTPN1,RASIP1
regulation of osteoclast differentiation
	regulation of osteoclast differentiation	GO:0045670	0.000236961	0.014907	3/67	CEBPB,CCR1,IL23R
	regulation of ossification	GO:0030278	0.000560525	0.0308251	4/212	CEBPB,CCR1,EGR2,DKK1
	osteoclast differentiation	GO:0030316	0.000723644	0.0380325	3/98	CEBPB,CCR1,IL23R
	regulation of myeloid leukocyte differentiation	GO:0002761	0.00139543	0.0687695	3/123	CEBPB,CCR1,IL23R
	cell fate commitment	GO:0045165	0.00149088	0.0730398	4/276	CEBPB,POU5F1,DKK1,IL23R
	ossification	GO:0001503	0.00629877	0.264835	4/413	CEBPB,CCR1,EGR2,DKK1
	myeloid leukocyte differentiation	GO:0002573	0.00637685	0.267441	3/211	CEBPB,CCR1,IL23R
	myeloid cell differentiation	GO:0030099	0.00742021	0.305794	4/433	CEBPB,CCR1,IRF8,IL23R
	fat cell differentiation	GO:0045444	0.00866265	0.347669	3/236	CEBPB,EGR2,ERAP1
positive regulation of gliogenesis
	positive regulation of gliogenesis	GO:0014015	0.000357321	0.0208957	3/77	EGR2,IL1B,CCR2
	regulation of gliogenesis	GO:0014013	0.00156432	0.0761883	3/128	EGR2,IL1B,CCR2
	positive regulation of ion transport	GO:0043270	0.00165505	0.0801374	4/284	CEBPB,CCR1,IL1B,CCR2
	gliogenesis	GO:0042063	0.00219661	0.103935	4/307	EGR2,IFNGR1,IL1B,CCR2
	positive regulation of inflammatory response	GO:0050729	0.00284667	0.130241	3/158	CEBPB,IL1B,CCR2
	myeloid leukocyte migration	GO:0097529	0.00751346	0.308107	3/224	CCR1,IL1B,CCR2
	glial cell differentiation	GO:0010001	0.00807592	0.3277	3/230	EGR2,IFNGR1,IL1B
	modulation of chemical synaptic transmission	GO:0050804	0.00873229	0.34946	4/454	EGR2,IL1B,DKK1,CCR2
	regulation of trans-synaptic signaling	GO:0099177	0.00879831	0.350413	4/455	EGR2,IL1B,DKK1,CCR2
response to virus
	response to virus	GO:0009615	0.000401686	0.0230837	5/351	IFNGR1,IL1B,IL12A,IL23R,MICA
	Th17 cell differentiation	ko04659	0.000933764	0.0477168	3/107	IFNGR1,IL1B,IL23R
	Th17 cell differentiation	hsa04659	0.00106555	0.054118	3/112	IFNGR1,IL1B,IL23R
myeloid leukocyte activation
	myeloid leukocyte activation	GO:0002274	0.00649966	0.270542	5/664	HLA-B,HLA-C,IFNGR1,IL10,CCR2
